# Supplementary material for: CCN3/NOV promotes metastasis and tumor progression via GPNMB-induced EGFR activation in triple-negative breast cancer
Source: Cell Death Dis. 2023 Feb 3;14(2):81. doi: 10.1038/s41419-023-05608-3 (PMC9898537; doi:10.1038/s41419-023-05608-3)
Supplement: Supplementary file 3 — Supplementary Table 1 [file 41419_2023_5608_MOESM3_ESM.xlsx]

## Sheet: Sheet1
Table S1. List of antibodies
Target	Manufacturer	Catalogue #	Application	Dilution
β-actin antobody	GeneTex	GTX109639	WB	WB 1:1000
β-catenin antibody	Santa Cruz Biotechnology	sc-7963	WB, IF	WB 1:1000; IF 1:200
BMI1 antibody	Santa Cruz Biotechnology	sc-390443	WB	WB 1:500
β-tubulin antibody	Santa Cruz Biotechnology	sc-5274	WB	WB 1:500
CCN3 antobody	Santa Cruz Biotechnology	sc-136967	WB, IHC	WB 1:500; IHC 1:200
CD24 antibody	Santa Cruz Biotechnology	sc-19585	FACS	FACS 1:200
CD44 antibody	BioLegend	VI A034	FACS	FACS 1:1000
CD44 antobody	Santa Cruz Biotechnology	sc-7946	WB, IF	WB 1:1000; IF 1:200
E-cadherin antobody	Santa Cruz Biotechnology	sc-8426	WB	WB 1:500
EGFR antibody	abcam	ab52894	WB	WB 1:1000
ERK 1 antobody	Santa Cruz Biotechnology	sc-94	WB	WB 1:3000
GAPDH antobody	Santa Cruz Biotechnology	sc-47724	WB	WB 1:1000
GPNMB antobody	Cell Signaling Technology	#38313	WB	WB 1:1000
GSK-3α/β	Cell Signaling Technology	#5676	WB	WB 1:2000
Histone H1 antobody	Santa Cruz Biotechnology	sc-34464	WB	WB 1:500
Ki-67 antibody	Enzo Life Sciences	ENZ-ABS678	IHC	IHC 1:100
LRP6 antibody	Cell Signaling Technology	#3395	WB	WB 1:1000
MITF antibody	Santa Cruz Biotechnology	sc-515925	WB, IF	WB 1:500; IF 1:200
MITF antibody	Cell Signaling Technology	#12590	WB	WB 1:1000
p-EGFR (Tyr1068) antobody	Cell Signaling Technology	#2234	WB	WB 1:1000
p-ERK antobody	Santa Cruz Biotechnology	sc-7383	WB	WB 1:1000
p-GSK-3α/β (Ser21/9)	Cell Signaling Technology	#9327	WB	WB 1:1000
p-LRP6 (S1490) antibody	Cell Signaling Technology	#2568	WB	WB 1:1000
TFE3 antibody	Cell Signaling Technology	#14779	WB	WB 1:1000
TFEB antibody	Santa Cruz Biotechnology	sc-166736	WB	WB 1:500
Vimentin antibody	Santa Cruz Biotechnology	sc-373717	WB, IF	WB 1:1000
ZEB1 antibody	Santa Cruz Biotechnology	sc-25388	WB	WB 1:1000
Goat Anti-Mouse IgG antibody (HRP)	GeneTex	GTX213111-01	WB	WB 1:2000
Goat Anti-Rabbit IgG antibody (HRP)	GeneTex	GTX213110-01	WB	WB 1:2000
Donkey Anti-Goat IgG antibody (HRP)	GeneTex	GTX232040-01	WB	WB 1:2000
Biotinylated rabbit IgG	Vector Laboratories	PK-6101	IHC	IHC 1:200
Biotinylated Mouse IgG	Vector Laboratories	PK-6102	IHC	IHC 1:200
Goat anti-Mouse IgG (H+L) Cross-Adsorbed Secondary Antibody, Alexa Fluor 488	Invitrogen	A11001	IF	IF 1:100
				WB: western blot
				IF: immunofluorescence
				IHC: immunohistochemistry
