# Supplementary material for: CCN3/NOV promotes metastasis and tumor progression via GPNMB-induced EGFR activation in triple-negative breast cancer
Source: Cell Death Dis. 2023 Feb 3;14(2):81. doi: 10.1038/s41419-023-05608-3 (PMC9898537; doi:10.1038/s41419-023-05608-3)
Supplement: Supplementary file 4 — Supplementary Table 2 [file 41419_2023_5608_MOESM4_ESM.xlsx]

## Sheet: Sheet1
Table S2. List of shRNA sequences
Name	Forward (5'-3')	Reverse (5'-3')
CTRL shRNA	GATCCCCTTCTCCGAACGTGTCACGTTTCAAGAGAACGTGACACGTTCGGAGAATTTTTA	AGCTTAAAAATTCTCCGAACGTGTCACGTTCTCTTGAAACGTGACACGTTCGGAGAAGGG
CCN3 shRNA#1	GATCCCCCACACCAACTGTCCTAAGATTCAAGAGATCTTAGGACAGTTGGTGTGTTTTTA	AGCTTAAAAACACACCAACTGTCCTAAGATCTCTTGAATCTTAGGACAGTTGGTGTGGGG
CCN3 shRNA#2	GATCCCCGGAACCGTCAATGTGAGATTTCAAGAGAATCTCACATTGACGGTTCCTTTTTA	AGCTTAAAAAGGAACCGTCAATGTGAGATTCTCTTGAAATCTCACATTGACGGTTCCGGG
GPNMB shRNA#1	GATCCCCGGAATTTCATCTACGTCTTTTCAAGAGAAAGACGTAGATGAAATTCCTTTTTA	AGCTTAAAAAGGAATTTCATCTACGTCTTTCTCTTGAAAAGACGTAGATGAAATTCCGGG
GPNMB shRNA#2	GATCCCCGGGATAATACTGGCCTGTTTTCAAGAGAAACAGGCCAGTATTATCCCTTTTTA	AGCTTAAAAAGGGATAATACTGGCCTGTTTCTCTTGAAAACAGGCCAGTATTATCCCGGG
