# Supplementary material for: CCN3/NOV promotes metastasis and tumor progression via GPNMB-induced EGFR activation in triple-negative breast cancer
Source: Cell Death Dis. 2023 Feb 3;14(2):81. doi: 10.1038/s41419-023-05608-3 (PMC9898537; doi:10.1038/s41419-023-05608-3)
Supplement: Supplementary file 5 — Supplementary Table 3 [file 41419_2023_5608_MOESM5_ESM.xlsx]

## Sheet: Sheet1
Table S3. List of primers for plasmid construction
Plasmid	Primer	Sequence
pcDNA 3.1-CCN3-myc-his	Froward (5'-3')	CTA AAG CTT ATG CAG AGT GTG CAG AGC
	Reverse (5'-3')	CGC CTC GAG CAT TTT CCC TCT GGT AGT
pcDNA 3.1-shRNA#2 resistant CCN3-myc-his	Primer 1	CTA AAG CTT ATG CAG AGT GTG CAG AGC
	Primer 2	ATT TCG CAC TGT CTA TTT CTA TTG GTG ACC CGG GTG GA
	Primer 3	GAA ATA GAC AGT GCG AAA TGC TGA AAC AGA CTC GGC TC
	Primer 4	CGC CTC GAG CAT TTT CCC TCT GGT AGT
pBMN-I-EGFP-CCN3	Froward (5'-3')	CTA GGA TCC ATG CAG AGT GTG CAG AGC
	Reverse (5'-3')	CCG GAA TTC TCA ATG GTG ATG GTG ATG ATG
pET-16b-active HBEGF	Froward (5'-3')	CGC CAT ATG GAC TTG CAA GAG GCA GAT
	Reverse (5'-3')	CTA GGA TCC TCA GAG GCT CAG CCC ATG
pGL3-GPNMB-luc	Froward (5'-3')	CGC CTC GAG TTG AGT AAA TTT CTC AGC TA
	Reverse (5'-3')	CTA AAG CTT GTT TGG CGG CAT CAA GTG
